# Supplementary material for: A Stock Market Forecasting Model Combining Two-Directional Two-Dimensional Principal Component Analysis and Radial Basis Function Neural Network
Source: PLoS One. 2015 Apr 7;10(4):e0122385. doi: 10.1371/journal.pone.0122385 (PMC4388524; doi:10.1371/journal.pone.0122385)
Supplement: S1 Data — (XLS) [file pone.0122385.s001.xls]

## Sheet: Sheet1
actual output	1517.2	1568.4	1574.5	1587.2	1610.1	1581.5	1618.5	1612.7	1592.4	1586.5	1600.4	1628.8	1590.7	1623.9	1649.3	1685.2	1693.4	1679.2	1703.5	1691	1677.8	1663.8	1658.5	1696.8	1703.8	1717.1	1717	1721.8	1681.7	1682.3	1647.4	1654.9	1675.1	1689.8	1687.3	1661.8	1668.9	1662.1	1637.1	1637.1	1678.1	1691.6	1694.7	1736.2	1745.5	1745.1	1717.3	1747.9	1755.7
ICAA+RBFNN-7	1500.61	1499.25	1543.8	1528.99	1596.72	1552.6	1611.73	1501.89	1570.09	1526.99	1599.1	1593.42	1556.19	1606.15	1541.67	1641.49	1524.13	1756.07	1599.17	1641.18	1667.06	1703.27	1680.41	1689.97	1626.12	1546.95	1628.27	1636.25	1786.59	1680.95	1792.06	1642.97	1615.04	1636.97	1653.18	1677.96	1617.43	1730.45	1673.76	1714.65	1659.53	1646.63	1628.16	1653.65	1643.26	1692	1695.02	1782.41	1736.04
ICA+RBFNN-50	1522.32	1523.33	1565.27	1578.92	1556.12	1582.73	1574.54	1627.52	1527.23	1610.49	1553.34	1613.38	1613.59	1580.08	1625.83	1631.28	1676.82	1662.6	1699.93	1618.78	1719.59	1647.92	1677.85	1649.31	1712.64	1713.61	1703.61	1727.18	1734.73	1721.07	1677.23	1660.78	1662.3	1699.6	1703.05	1729.86	1713.94	1740.82	1665.86	1683.16	1638.3	1690.49	1681.97	1671.79	1735.07	1698.59	1736.6	1681.75	1719.51
ICA+RBFNN-128	1530.46	1535.87	1580.11	1565.76	1580.23	1544.26	1554.4	1607.17	1576.82	1571.49	1565.42	1603.21	1620.11	1619.43	1597.71	1626.64	1666.81	1625.82	1684.41	1676.36	1686.98	1650.76	1668.12	1705.4	1712.88	1699.06	1720.36	1689.85	1642.54	1713.18	1658.28	1659.55	1670.56	1715.45	1685.85	1664.45	1676.9	1614.29	1653.72	1616.35	1643.33	1678.04	1685.24	1732.98	1649.39	1739.76	1694.96	1717.22	1706.83
ICA+BPNN-7	1574.73	1474.96	1430.46	1478.67	1601.26	1557.43	1501.09	1554.16	1614.18	1684.69	1625.8	1570.77	1501.64	1607.26	1638.68	1527.6	1664.43	1624.54	1684.61	1624.88	1604.61	1798.69	1729.69	1529.87	1557.68	1581.4	1740.96	1770.69	1684.6	1644.16	1614.61	1676.41	1648.08	1647.43	1664.19	1687.46	1638.9	1584.57	1757.25	1723.47	1721.99	1643.78	1631.34	1708.56	1672	1705.71	1712.86	1675.82	1678.88
PCA+RBFNN-7	1507.85	1504.53	1511.49	1524.91	1535.01	1552.76	1566.09	1580.39	1593.1	1595.73	1589.01	1585.71	1584.88	1584.17	1590.47	1600.93	1619.92	1641.55	1658.31	1672.16	1674.84	1672.18	1665.28	1659.23	1660.04	1665.59	1672.36	1680.18	1691.25	1694.46	1688.19	1677.1	1665.28	1657.67	1656.85	1658.18	1657.12	1656.84	1657.72	1651.01	1644.93	1644.73	1650.61	1655.44	1670.19	1691.18	1715.72	1735.25	1756.73
PCA+RBFNN-50	1491.26	1529.8	1566.77	1574.73	1589.27	1604.3	1595.91	1624.58	1619.4	1589.07	1589.37	1599.01	1633.45	1585.15	1642.2	1650.69	1681.61	1692.55	1684.71	1696.95	1694.25	1679.42	1662.63	1659.74	1698.08	1697.71	1718.14	1713.57	1726.62	1678.53	1680.49	1654.55	1649.52	1679.79	1685.89	1694.24	1659.47	1665.64	1656.76	1635.62	1637.7	1673.59	1684.02	1695.26	1727.7	1746.32	1743.8	1722.87	1746.76
PCA+RBFNN-128	1516.4	1527.05	1564.81	1587.2	1594.22	1620.13	1587.14	1619.94	1616.15	1560.14	1595.72	1609.31	1633.27	1610	1644.51	1658	1673.79	1674.62	1677.52	1687.63	1700.42	1692.06	1667.44	1672.67	1694.81	1711	1728.25	1714.3	1726.16	1675.72	1686.5	1636.64	1647.57	1662.01	1691.31	1684.98	1644.47	1668.45	1660.6	1637.58	1643.69	1695.43	1705.76	1705.36	1744.09	1762.4	1743.57	1716.86	1743.88
PCA+BPNN-7	1494.87	1495.66	1518.23	1554.57	1574.7	1589.64	1598.07	1598.54	1597.89	1592.73	1576.15	1569.78	1581.67	1591.87	1602.53	1625.81	1652.14	1666.98	1666.18	1657.84	1665.82	1665.47	1649.54	1636.42	1648.2	1686.58	1704.78	1711.48	1703.43	1693.66	1673.42	1672.17	1666.53	1668.34	1678.38	1679.49	1674.73	1664.93	1664.4	1653.22	1644.01	1646.16	1666.62	1684.63	1715.94	1746.1	1761.74	1754.04	1731.36
2DPCA+RBFNN-7	1504.06	1500.5	1519.04	1554.06	1583.86	1606.73	1614.15	1609.22	1609.97	1604.72	1594.94	1589.08	1598.5	1609.14	1620.12	1632.98	1658.74	1684.71	1698.31	1700.7	1702.6	1690.64	1675.08	1660.45	1659.19	1677.06	1698.94	1718.83	1726.26	1720.67	1694.96	1673.93	1649.72	1645.4	1656.47	1677.82	1684.95	1676.94	1669.45	1656.65	1642.53	1640.51	1656.57	1675.79	1701.96	1729.35	1746.09	1743.4	1731.33
2DPCA+RBFNN-7*7	1509.81	1522.41	1561.36	1580.19	1589.64	1604.94	1597.02	1615.69	1618.25	1587.95	1578.9	1589.99	1624.57	1622.84	1638.85	1663.24	1684.43	1702.95	1677.97	1683.07	1685.47	1673.34	1668.92	1652.35	1688.98	1698.95	1715.14	1714.99	1718.4	1703.42	1695.24	1660.6	1655.2	1663.93	1696.44	1679.76	1668.51	1664.91	1654.5	1631.74	1626.28	1661.57	1690.68	1716.31	1732.68	1756.21	1745.88	1735.66	1739.38
2DPCA+RBFNN-11*11	1520.99	1538.67	1571.09	1582.66	1607.12	1589.31	1602.77	1615.45	1595.81	1570.47	1593.56	1608.88	1608.49	1624.21	1643.69	1657.13	1686.71	1677.47	1684.91	1684.29	1682.25	1672.15	1664.13	1675.27	1696.82	1707.36	1723.45	1738.62	1686.42	1674.98	1658.31	1669.15	1658.01	1683.6	1675.31	1664.83	1665.62	1662.55	1652.84	1634.56	1672.6	1684.55	1685.38	1705.31	1758.52	1765	1725.18	1728.95	1749.86
2DPCA+BPNN-7	1486.03	1483.04	1523.56	1586.83	1614.33	1615.98	1612.97	1603.35	1592.71	1576.99	1570.52	1578.44	1605.4	1624.23	1631.15	1636.65	1658.83	1671.79	1667.35	1659.35	1658.84	1656.78	1653.51	1649.29	1657.66	1690.61	1720.98	1728.53	1716.06	1700.18	1675.15	1665.53	1660.67	1646.56	1660.97	1710.99	1711.14	1680.62	1662.03	1649.49	1630.18	1622.42	1650.02	1701.98	1734.45	1738.12	1741.92	1746.78	1742.04
rawdata+RBFNN	1493.55	1517.58	1555.27	1598.29	1611.8	1604.59	1602.2	1599.44	1559.94	1534.7	1571.04	1586.55	1584.24	1611.94	1626.69	1624.32	1658.9	1636.92	1664.01	1635.29	1659.17	1655.03	1657.09	1678.47	1673.63	1692.94	1710.98	1729.35	1676.83	1669.74	1649.16	1664.02	1653.75	1679.94	1679.12	1655.23	1643.19	1638.5	1632.08	1615.48	1653.07	1664.6	1689.24	1710.63	1747.4	1745.13	1715.16	1729.4	1725.76
[truncated: 194 more columns]

## Sheet: Sheet2
1517.2	1568.4	1574.5	1587.2	1610.1	1581.5	1618.5	1612.7	1592.4	1586.5	1600.4	1628.8	1590.7	1623.9	1649.3	1685.2	1693.4	1679.2	1703.5	1691	1677.8	1663.8	1658.5	1696.8	1703.8	1717.1	1717	1721.8	1681.7	1682.3	1647.4	1654.9	1675.1	1689.8	1687.3	1661.8	1668.9	1662.1	1637.1	1637.1	1678.1	1691.6	1694.7	1736.2	1745.5	1745.1	1717.3	1747.9	1755.7	1741.7
[truncated: 193 more columns]
